# Supplementary material for: Addressing cancer invasion and cell motility with quantitative light microscopy
Source: Sci Rep. 2022 Jan 31;12:1621. doi: 10.1038/s41598-022-05307-7 (PMC8803927; doi:10.1038/s41598-022-05307-7)
Supplement: Supplementary file 3 — Supplementary Video S4. [file 41598_2022_5307_MOESM3_ESM.zip]

Archive with 1 entries (1 files):
- DanielZicha_Video_S4.gif
